# Supplementary material for: Amorphous Inclusion Complexes: Molecular Interactions of Hesperidin and Hesperetin with HP-Β-CD and Their Biological Effects
Source: Int J Mol Sci. 2022 Apr 4;23(7):4000. doi: 10.3390/ijms23074000 (PMC9000012; doi:10.3390/ijms23074000)
Supplement: Supplementary file 1 [file ijms-23-04000-s001.zip]

Archive with 1 entries (1 files):
- ijms-1638565-supplementary.pdf
